# Supplementary material for: The Identification of Novel Prognostic and Predictive Biomarkers in Breast Cancer via the Elucidation of Tumor Ecotypes Using Ecotyper
Source: Cancer Innov. 2025 May 27;4(4):e70013. doi: 10.1002/cai2.70013 (PMC12107130; doi:10.1002/cai2.70013)
Supplement: Supplementary file 2 — Supplementary table.xlsx. [file CAI2-4-e70013-s002.xlsx]

## Sheet: TableS1
TableS1: The clinical characteristics of public and in-house datasets
					TCGA-BRCA	METABRIC	GSE96058	GSE20685	CAMS cohort
			Sample size		998	1980	3273	327	116
			Age
				Mean	58.5	61.1	62.7	47.9	49.7
				SD	13.2	12.9	13.1	10.7	10.3
			Lymph node
				Positive	514	937	1167	190	76
				Negative	474	1043	2106	137	40
				Unknown	0	0	0	0	0
			ER status
				Positive	773	1506	2832	0	49
				Negative	224	474	241	0	67
				Unknown	0	0	200	327	0
			PR status
				Positive	668	1040	2554	0	50
				Negative	327	940	386	0	66
				Unknown	0	0	333	327	0
			HER2 status
				Positive	194	247	420	0	0
				Negative	804	1733	2731	0	116
				Unknown	0	0	122	327	0
			PAM50 subtype
				LuminalA	356	718	1657	131	23
				LuminalB	339	488	729	67	25
				HER2	101	240	327	65	23
				Basal	177	329	339	48	40
				Normal	25	199	221	16	5
				Unknown	0	6	0	0	0

## Sheet: TableS2
TableS2: Univariate COX and integrated results of the four independent cohorts
vars	TCGA-BRCA_Z	GSE96058_Z	METABRIC-z	GSE20685_Z	WightedZ	WightedP
B Cells S1	-1.55102	-3.59983	-2.03817	-2.22052	-4.02089	5.79787e-05
B Cells S2	0.551804	4.21437	3.11449	2.19001	4.04401	5.25456e-05
B Cells S3	-0.763997	-1.8981	-3.44245	-0.792919	-2.55871	0.0105061
B Cells S4	0.803479	-2.64057	1.03422	-1.17015	-0.891086	0.372883
B Cells S5	-1.8886	-1.19842	-3.4377	-2.26402	-4.05769	4.95613e-05
T Cells CD4 S1	-2.0625	-0.136411	-1.89735	-1.7952	-3.00309	0.00267256
T Cells CD4 S2	-1.78599	-4.8077	-2.30376	-2.61406	-4.82733	1.38373e-06
T Cells CD4 S3	1.08585	1.38968	1.59031	2.47053	3.31024	0.00093215
T Cells CD4 S4	-1.39361	-3.51086	-4.8	-1.62787	-4.34695	1.38044e-05
T Cells CD4 S5	-0.494865	1.42346	-1.74153	0.56066	0.0155197	0.987618
T Cells CD4 S6	0.866983	-1.60553	1.57826	0.222767	0.675853	0.499134
T Cells CD4 S7	-0.633404	-0.819267	0.665989	0.892856	0.429453	0.667593
T Cells CD8 S1	-1.89542	-3.42308	-1.41687	-2.43445	-4.10228	4.09105e-05
T Cells CD8 S2	0.0496043	5.79201	1.07704	0.879239	2.51665	0.0118476
T Cells CD8 S3	-1.52801	2.29277	0.499575	-1.26063	-0.956834	0.338651
Dendritic Cells S1	-2.11333	-3.6729	-2.36001	-2.30765	-4.46691	7.93581e-06
Dendritic Cells S2	-0.651912	3.97637	0.114473	-0.17408	0.599147	0.549075
Dendritic Cells S3	-1.0176	1.08509	-0.12748	-1.15254	-1.14407	0.252593
Dendritic Cells S4	1.51887	3.79785	3.58248	0.0574013	2.83919	0.00452288
Dendritic Cells S5	-0.983639	-3.65594	-4.93895	-0.461916	-3.31821	0.00090596
Dendritic Cells S6	-2.21511	-3.30138	-3.00132	-2.91551	-5.10819	3.25259e-07
Dendritic Cells S7	-0.932406	1.0748	1.19395	3.37576	2.90561	0.00366533
Dendritic Cells S8	0.802445	-0.66331	-0.496357	1.73963	1.41644	0.156647
Endothelial Cells S1	-1.37188	-4.40095	-5.03162	-0.726695	-3.92054	8.83503e-05
Endothelial Cells S2	1.23632	-0.290377	-0.67583	1.85894	1.74337	0.0812683
Endothelial Cells S3	-1.94091	-2.49406	-3.45314	-2.793	-4.83003	1.3651e-06
Endothelial Cells S4	0.213972	0.207771	3.46922	-0.00780937	1.26003	0.207658
Endothelial Cells S5	0.792777	3.49732	3.39008	3.26086	4.91097	9.06254e-07
Epithelial Cells S1	0.291363	4.86276	0.578106	3.87865	4.60957	4.03509e-06
Epithelial Cells S2	-1.49204	-4.9596	-6.23648	-1.39687	-5.03396	4.8044e-07
Epithelial Cells S3	-0.229089	-1.9318	-1.29021	1.16928	-0.0766898	0.93887
Epithelial Cells S4	-0.87684	2.45826	0.175467	-1.40844	-0.84153	0.400051
Epithelial Cells S5	-0.668403	-3.84507	2.38893	-1.00111	-1.29017	0.196991
Epithelial Cells S6	1.93727	-0.843228	3.62468	-0.467495	1.46425	0.143126
Fibroblasts S1	0.307587	4.21414	3.97442	1.38088	3.56895	0.000358412
Fibroblasts S2	-1.28317	-5.05818	-5.64773	-0.547744	-4.10151	4.10467e-05
Fibroblasts S3	0.723388	-1.54837	-1.13748	1.44318	0.717562	0.473027
Fibroblasts S4	0.197438	-4.51134	0.938871	-1.57042	-1.98238	0.0474368
Fibroblasts S5	-1.57392	-5.56513	0.0848252	-1.9856	-3.65372	0.000258466
Fibroblasts S6	1.31848	2.70799	3.65134	2.05661	4.08163	4.472e-05
Fibroblasts S7	-1.63806	-1.5763	-1.86698	-2.03286	-3.34974	0.000808874
Fibroblasts S8	0.99398	7.30677	1.9863	2.55556	4.94544	7.59739e-07
Mast Cells S1	-0.698835	-3.93842	-5.12812	-0.307843	-3.19861	0.0013809
Mast Cells S2	-2.44253	-3.71428	0.411594	0.3008	-1.66722	0.0954698
Mast Cells S3	-0.00031805	-2.04636	2.18927	-0.542536	-0.237589	0.8122
Mast Cells S4	-2.22554	-3.63659	-3.3397	-2.5351	-5.00441	5.60334e-07
Mast Cells S5	0.537469	-3.15826	-1.984	0.307236	-0.942654	0.345858
Mast Cells S6	-0.258807	5.47813	0.752535	1.42138	2.62323	0.00870992
Mono/Macs S1	-1.7556	-5.01072	-3.22065	-2.67831	-5.21056	1.8827e-07
Mono/Macs S2	-0.621278	1.32642	1.44244	0.93202	1.25341	0.210056
Mono/Macs S3	-1.1301	1.96043	-0.3169	-1.20396	-1.07761	0.281208
Mono/Macs S4	0.347507	5.73582	1.09731	0.608719	2.42987	0.0151043
Mono/Macs S5	-0.453369	-4.06725	-5.01732	-0.646573	-3.35227	0.000801523
Mono/Macs S6	0.869762	-1.03818	0.400309	1.19373	1.20926	0.226561
Mono/Macs S7	0.222007	6.29252	2.30111	0.888649	3.12182	0.00179735
Mono/Macs S8	1.43086	-0.691378	2.56163	2.60438	3.36435	0.000767244
Mono/Macs S9	-0.555345	-3.71935	-0.125346	-0.723338	-1.79694	0.0723456
NK Cells S1	-2.03674	-0.77869	-1.39889	-2.34942	-3.4309	0.000601585
NK Cells S2	-1.72404	-2.75731	-3.53785	-0.501197	-3.00892	0.00262182
NK Cells S3	-0.314621	-3.22285	-3.44433	-0.259248	-2.26442	0.0235482
NK Cells S4	-0.298301	-1.94608	-1.67729	0.14104	-1.05106	0.293232
NK Cells S5	0.663253	0.395436	0.267969	0.104938	0.569307	0.569148
Plasma Cells S1	-2.26575	-4.15944	-2.95512	-1.52882	-4.23241	2.31199e-05
Plasma Cells S2	-1.3085	1.41627	-1.01505	-1.8778	-2.05355	0.0400189
Plasma Cells S3	0.650753	2.17181	-0.116603	0.240368	0.992016	0.32119
Plasma Cells S4	1.78022	1.13806	0.757135	1.44254	2.47932	0.0131633
Plasma Cells S5	-1.21779	-3.13418	-5.24283	-0.0727608	-3.08323	0.00204767
Plasma Cells S6	2.69708	1.48959	3.98972	3.06273	5.30795	1.10865e-07
Neutrophils S1	-2.72482	-1.79117	1.81565	-0.749974	-1.69409	0.0902473
Neutrophils S2	-1.28598	-4.64835	-4.53676	-0.914654	-3.93312	8.38492e-05
Neutrophils S3	-0.395521	2.80562	-0.258657	0.06387	0.490609	0.623703
CE1	0.971581	-1.42609	-1.53127	0.968808	0.358073	0.720288
CE2	0.502284	7.15848	2.58404	3.58949	5.69702	1.2192e-08
CE3	0.278423	7.03046	2.10329	1.03033	3.3808	0.000722757
CE4	1.56207	4.31068	4.17879	1.82691	4.58136	4.6197e-06
CE5	1.12952	3.25784	2.57205	1.12999	3.05187	0.00227424
CE6	-1.44272	-4.74972	-5.76376	-1.06373	-4.54284	5.55003e-06
CE7	1.98249	-1.11204	3.30799	1.38016	2.77949	0.00544439
CE8	0.252922	-1.71825	2.3648	-1.10346	-0.428488	0.668296
CE9	-1.60098	1.24695	-0.446491	-1.87668	-2.04465	0.0408892
CE10	-2.20826	-4.49898	-2.67857	-2.66606	-5.10344	3.3354e-07

## Sheet: TableS3
TableS3: Multivariate COX and integrated results of the four independent cohorts
vars	TCGA-BRCA_Z	GSE96058_Z	METABRIC-z	GSE20685_Z	WeightedZ	WeightedP
B Cells S1	-1.06088	-2.93806	-2.4014	-2.3259	-3.83329	0.000126438
B Cells S2	0.289313	2.42263	2.13768	1.91796	2.94609	0.00321823
B Cells S3	0.02933	-1.06652	-1.2665	-0.983489	-1.44093	0.149604
B Cells S4	1.42349	-2.33862	-0.300927	-0.5299	-0.456858	0.647773
B Cells S5	-1.72607	-0.145075	-3.21771	-2.8187	-4.08883	4.33553e-05
Dendritic Cells S1	-1.74457	-2.56771	-2.84432	-2.66182	-4.45944	8.21753e-06
Dendritic Cells S2	0.107848	2.06255	-0.5468	-0.458931	0.0257719	0.979439
Dendritic Cells S3	-1.50629	0.0636183	-1.27621	-1.05425	-1.91358	0.0556739
Dendritic Cells S4	1.35959	1.86451	1.86031	0.844302	2.35169	0.0186884
Dendritic Cells S5	-0.205276	-2.19947	-2.14363	-0.966155	-2.09981	0.0357455
Dendritic Cells S6	-1.73579	-1.09482	-1.05649	-2.81954	-3.63584	0.000277078
Dendritic Cells S7	-0.0799246	1.72519	1.78646	3.63261	3.84949	0.000118366
Dendritic Cells S8	2.0781	1.35722	0.495062	1.06009	2.28188	0.0224961
Endothelial Cells S1	-0.445421	-2.74978	-1.77162	-0.962568	-2.22393	0.0261534
Endothelial Cells S2	2.10143	2.01599	1.06227	0.96964	2.56844	0.0102158
Endothelial Cells S3	-1.53417	-1.59666	-3.60964	-3.32582	-4.89339	9.91134e-07
Endothelial Cells S4	-0.145001	-0.826673	1.27502	0.808427	0.778337	0.43637
Endothelial Cells S5	0.29687	2.03476	1.49218	3.75863	4.10301	4.07808e-05
Epithelial Cells S1	0.472188	3.50428	1.807	3.70046	4.60587	4.1075e-06
Epithelial Cells S2	-0.502135	-3.40069	-2.85576	-1.81486	-3.43711	0.000587951
Epithelial Cells S3	1.57754	1.14752	0.737531	0.488588	1.62756	0.103619
Epithelial Cells S4	-1.27697	1.42663	-0.899376	-1.24321	-1.49658	0.134503
Epithelial Cells S5	-0.872581	-2.51144	0.0623765	-0.949487	-1.75704	0.0789104
Epithelial Cells S6	1.27429	-0.581971	2.35333	-0.215501	1.01926	0.30808
Fibroblasts S1	0.99074	2.65121	1.59821	1.86073	3.10242	0.00191948
Fibroblasts S2	-0.211255	-2.80507	-2.20082	-0.972786	-2.27787	0.0227344
Fibroblasts S3	1.79104	1.3253	0.182006	0.612418	1.68816	0.0913811
Fibroblasts S4	0.894486	-2.67444	1.0581	-1.14241	-0.828617	0.407321
Fibroblasts S5	-1.24509	-3.4938	-0.721418	-1.74718	-3.0565	0.00223937
Fibroblasts S6	0.871687	1.55345	2.44856	2.24997	3.35572	0.000791582
Fibroblasts S7	-1.22958	-1.14641	-2.49588	-2.32583	-3.49145	0.000480402
Fibroblasts S8	0.746662	6.37888	2.35401	2.94797	5.03021	4.89951e-07
Mast Cells S1	0.100565	-2.20033	-1.73793	-0.383189	-1.36874	0.171081
Mast Cells S2	-2.66778	-1.37489	0.0984881	0.24827	-1.32592	0.184865
Mast Cells S3	0.12816	-1.79737	1.23098	-0.00745038	-0.00154638	0.998766
Mast Cells S4	-1.7704	-2.16136	-2.81626	-2.99848	-4.62711	3.70808e-06
Mast Cells S5	1.52748	0.0625201	-0.577542	-0.955978	-0.235	0.814209
Mast Cells S6	0.153085	2.37729	-0.0983396	1.81405	2.07059	0.0383976
Mono/Macs S1	-1.03025	-3.03102	-2.97473	-2.99963	-4.56115	5.08736e-06
Mono/Macs S2	-0.883416	-0.0429285	-0.0281221	0.849998	0.253024	0.80025
Mono/Macs S3	-1.4681	0.925127	-1.28841	-1.36512	-1.93075	0.0535139
Mono/Macs S4	1.07025	3.66204	0.413627	0.249203	1.73327	0.0830483
Mono/Macs S5	0.223515	-2.61815	-2.33964	-1.04355	-2.13463	0.0327915
Mono/Macs S6	1.66079	1.53638	1.46574	0.497375	2.00417	0.0450521
Mono/Macs S7	0.222374	4.64523	2.17082	1.21033	2.92235	0.003474
Mono/Macs S8	1.04628	0.108534	2.30423	2.78482	3.45035	0.000559853
Mono/Macs S9	-0.240895	-2.96462	-1.00995	-0.262557	-1.38503	0.166044
Neutrophils S1	-3.10408	-0.460975	0.478364	-0.72342	-1.94254	0.052072
Neutrophils S2	-0.421816	-2.30318	-1.17956	-1.3897	-2.24917	0.024502
Neutrophils S3	0.328564	2.13439	-1.0829	-0.0345498	0.307512	0.758454
NK Cells S1	-1.87001	-0.710014	-1.95827	-2.46801	-3.61218	0.000303639
NK Cells S2	-1.34531	-2.65493	-2.32113	-0.554667	-2.46207	0.0138139
NK Cells S3	0.912835	-1.1553	-0.811629	-1.18614	-1.07655	0.281683
NK Cells S4	-0.536667	-1.64559	-1.62154	0.679126	-0.639594	0.522437
NK Cells S5	0.877988	-0.0897507	1.07921	1.02711	1.53712	0.124264
Plasma Cells S1	-2.27702	-2.61437	-3.22972	-2.02231	-4.33	1.49109e-05
Plasma Cells S2	-1.06422	0.847085	-2.01587	-2.05455	-2.54764	0.0108454
Plasma Cells S3	-0.0357763	1.44921	0.0411169	0.109846	0.447016	0.654864
Plasma Cells S4	1.09763	0.599533	0.122808	1.27074	1.69445	0.0901792
Plasma Cells S5	-0.56763	-2.51463	-2.33768	-0.0259472	-1.66058	0.0967972
Plasma Cells S6	1.59879	-0.0477654	1.72969	2.84228	3.52232	0.000427785
T Cells CD4 S1	-2.15839	-0.317815	-2.74823	-1.95302	-3.49106	0.000481117
T Cells CD4 S2	-1.20963	-2.63272	-2.29147	-3.15528	-4.44608	8.74528e-06
T Cells CD4 S3	1.75417	1.10298	0.688457	2.58918	3.34517	0.000822312
T Cells CD4 S4	-0.677147	-2.01672	-2.62588	-1.95386	-3.20599	0.001346
T Cells CD4 S5	0.0552988	0.441559	-0.667166	0.86588	0.606939	0.543891
T Cells CD4 S6	1.29518	-1.38481	1.04341	0.708956	1.13836	0.254969
T Cells CD4 S7	-0.710032	-1.10408	0.285556	1.1626	0.414599	0.678435
T Cells CD8 S1	-1.54716	-2.44313	-2.45883	-2.80944	-4.33153	1.48074e-05
T Cells CD8 S2	0.47365	3.09174	-0.392335	0.305711	1.10508	0.269125
T Cells CD8 S3	-1.85709	1.20871	-0.616333	-1.42558	-1.86765	0.0618115
CE1	1.83207	1.13665	0.0952325	0.267728	1.35845	0.17432
CE2	0.75337	6.20164	3.46844	3.79984	6.02272	1.71514e-09
CE3	0.879086	3.57346	0.637423	0.797721	2.13107	0.0330834
CE4	0.686459	1.98633	1.82835	2.62615	3.47849	0.000504253
CE5	0.0806264	1.71065	1.80391	1.73525	2.42086	0.0154837
CE6	-0.618619	-2.90409	-2.34837	-1.3488	-2.83289	0.00461296
CE7	1.18918	-1.23125	2.14164	1.90655	2.43133	0.0150435
CE8	-0.429409	-1.77171	0.765272	-0.411404	-0.71806	0.47272
CE9	-1.78419	0.495817	-1.50959	-2.08034	-2.81959	0.00480854
CE10	-1.84284	-3.04303	-2.97257	-3.13563	-5.03979	4.66041e-07

## Sheet: Table_S4
	Primary antibody	Company	Catalog number
	SPP1	Abcam	ab214050
	CD68	Cell Signaling Technology	CST76437
	HIF1a	Abcam	ab51608
	α-SMA	Abcam	ab5694
	PANCK	Sigma-Aldrich	C2562
